# Supplementary material for: Epidermal LysM receptor ensures robust symbiotic signalling in Lotus japonicus
Source: eLife. 2018 Jun 29;7:e33506. doi: 10.7554/eLife.33506 (PMC6025957; doi:10.7554/eLife.33506)
Supplement: Supplementary file 1. [file elife-33506-supp1.xlsx]

## Sheet: Sheet1
Figure 3- table supplement 1. Primers used in this study
a, Genotyping of nfre murtants
Oligo name	Sequence (5´->3´)	Purpose	Target
4820-lys1f	TGAGGGAGCAAAGAGAATCACCAATGC	Genotyping nfre-1	LORE1 030004820
4820-lys1r	TGCAGGTTGCAGATTTTGGATTGTCC	Genotyping nfre-1	LORE1 030004820
L-30038534 F	GAGAATCACCAATGCTACGAGGCCC	Genotyping nfre-2	LORE1 030038534
L-30038534 R	TGATCGAACTTGTTGCAGGTTGCAGA	Genotyping nfre-2	LORE1 030038534
30072878_c2_F	GGGTGCAAATTGCTTTGGATTCAGCC	Genotyping nfre-3	LORE1 030072878
30072878_c2_R	TGCAGCTAACAATGAAAAGCAGCTCCC	Genotyping nfre-3	LORE1 030072878
b, Cloning Nfre genomic DNA
Oligo name	Sequence (5´->3´)	Purpose	Target
Lys1_G_F1_GG	tgaagacttaATGGAACCAAAATTAACGTTTTCAC	Cloning Nfre genomic DNA forGolden gate cloning	Nfre Start
Lys1_G_R1_GG	tgaagacttGATGACAATAATTAAGTAACTCTCTG	Cloning Nfre genomic DNA forGolden gate cloning	Nfre intron3 ( T to A in BpiI site)
Lys1_G_F2_GG	tgaagacttCATCACTGAAGTTTGATATCATCATC	Cloning Nfre genomic DNA forGolden gate cloning	Nfre intron3 ( T to A in BpiI site)
Lys1_G_R2_GG	tgaagacttaagcCTACTCCAATCTTCCCGAC	Cloning Nfre genomic DNA forGolden gate cloning	Nrfre Stop
Lys1_T_F1_GG	tgaagacttgcttGAATATAGTCTGGAAAGGTC	Cloning Nfre terminator for Golden gate cloning	Nfre terminator
Lys1_T_R1_GG	tgaagacttagcgCTGAAGCAGTTGTATTGAAAAATAAG	Cloning Nfre terminator for Golden gate cloning	Nfre terminator
Lys1_CDS_F1_D-TOPO	caccATGGAACCAAAATTAACGTTTTCAC	Cloning Nfre genomic DNA for Gateway system	Nfre Start codon
Lys1_CDS_R1_D-TOPO	CTCCAATCTTCCCGACATTC	Cloning Nfre genomic DNA for Gateway system	End of Nfre (without Stop)
lys1_T459A F	GAAGGGTgCATTTGGTTACATGCCACCAGAGTATG	Mutation for NFReT459A genomic	Nfre exon 9 (A to G in 459 Thr)
lys1_T459A R	CCAAATGcACCCTTCATCATATTAACAGAAGAACC	Mutation for NFReT459A genomic	Nfre exon 9 (A to G in 459 Thr)
c, Cloning chimeric Nfre
Oligo name	Sequence (5´->3´)	Purpose	Target
Nfr1_chi_F1_GG	tgaagactTGTATGTTATCCTTTTTGTTTTAAATTTTTC	Cloning NeK for Golden gate cloning	Begining of Nfr1 intron 1
Nfr1_G_F1_GG	cctgaagactgaATGAAGCTAAAAACTGGTCTACTTTTG	Cloning NeK for Golden gate cloning	Nfr1 Start codon
Nfr1_chi_R3_GG	ggtgaagactgCCTCTTCCAGGAATGAAAGCTATC	Cloning NeK for Golden gate cloning	End of Nfr1 exon1
Lys1_G_F3_GG	cctgaagactgGAGGTAAATTCTGCTATCAATTC	Cloning NeK for Golden gate cloning	Begining of Nfre intron1
d, Constructs for protein expression in E. coli
Oligo name	Sequence (5´->3´)	Purpose	Target
Lys1 kinase A	caccaATGATGGACAAATCACGCGAG	Cloning NeKA1 kinase domanin	NFRe kinase (cDNA)
Lys1 kinase_N1 B	CAACTTCAATAAGCTTGGACAATCCAAAATCTG	Cloning NeKA1 kinase domanin	NFRe and NFR1 kinase (cDNA)
Lys1 kinase_N1 C	CAGATTTTGGATTGTCCAAGCTTATTGAAGTTG	Cloning NeKA1 kinase domanin	NFRe and NFR1 kinase (cDNA)
Lys1 kinase_N1 D	CAACTCCAAAGGCATATACATCTATTTTTGGAG	Cloning NeKA1 kinase domanin	NFRe and NFR1 kinase (cDNA)
Lys1 kinase_N1 E	CTCCAAAAATAGATGTATATGCCTTTGGAGTTG	Cloning NeKA1 kinase domanin	NFRe and NFR1 kinase (cDNA)
Lys1 kinase F	CTACTCCAATCTTCCCGACATTC	Cloning NeKA1 kinase domanin	NFRe kinase (cDNA)
T459A F	AATATGATGAAGGGTGCATTTGGTTACATGCCACC	Mutating NFRe kinase domain construct	NFRe kinase (cDNA)
T459A R	GGTGGCATGTAACCAAATGCACCCTTCATCATATT	Mutating NFRe kinase domain construct	NFRe kinase (cDNA)
D436A F	GCTTCCATGCAAAGGTTGCAGCTTTTGGATTGTCCAAGC	Mutating NFRe kinase domain construct	NFRe kinase (cDNA)
D436A R	GCTTGGACAATCCAAAAGCTGCAACCTTTGCATGGAAGC	Mutating NFRe kinase domain construct	NFRe kinase (cDNA)
D418A F	GCATGTGTATATTCATCGTGCCATAAAGTCGGAAAATATTTTACTAGACAATAGC	Mutating NFRe kinase domain construct	NFRe kinase (cDNA)
D418A R	GCTATTGTCTAGTAAAATATTTTCCGACTTTATGGCACGATGAATATACACATGC	Mutating NFRe kinase domain construct	NFRe kinase (cDNA)
e, Primers for qRT-PCR
Oligo name	Sequence (5´->3´)	Purpose	Target
ATP C2-5 fw	CAATGTCGCCAAGGCCCATGGTG	qRT-PCR	ATP (Lj5g3v2169420.1)
ATP C2-3 rev	AACACCACTCTCGATCATTTCTCTG	qRT-PCR	ATP (Lj5g3v2169420.1)
LjPP2A-LC-fw	GTAAATGCGTCTAAAGATAGGGTCC	qRT-PCR	PP2A (Lj2g3v0742070.3)
LjPP2A_LC rev	ACTAGACTGTAGTGCTTGAGAGGC	qRT-PCR	PP2A (Lj2g3v0742070.3)
LJ-UBC-LCF	atgtgcattttaagacaggg	qRT-PCR	UBC (Lj1g3v2063210.1)
LJ-UBC-LCR	gaacgtagaagattgcctgaa	qRT-PCR	UBC (Lj1g3v2063210.1)
Nin LC Fw1	aggagcccaagtgagtgcta	qRT-PCR	Nin (Lj0g3v0358669.1)
Nin LC Rv	gccatcaaggtatatgacgag	qRT-PCR	Nin (Lj0g3v0358669.1)
LC_NFYAA_fw2	TTATGGACCTCAAATTCCGGGACG	qRT-PCR	NF-Ya (Lj5g3v0841080.1)
LC_NFYAA_rev3	GCGATTCGTGCATATATGGCTTG	qRT-PCR	NF-Ya (Lj5g3v0841080.1)
Nsp1 LC fw (58)	GGGACTATGGTGGAAGGGGC	qRT-PCR	LjNsp1 (Lj3g3v2579340.1)
Nsp1 LC rv(54)	CTTCTGTACAGAACTCCCACC	qRT-PCR	LjNsp1 (Lj3g3v2579340.1)
Nsp2 LC fw(55)	GGAGGAGCTGGGTAGTAATAAG	qRT-PCR	LjNsp2 (Lj1g3v0785930.1)
Nsp2 LC rv(53)	GAGATCTGAAGCGATTTAACAGC	qRT-PCR	LjNsp2 (Lj1g3v0785930.1)
NRL1 LC fw2(56)	CAATTGACTCAGTTTGCAAGATGGC	qRT-PCR	Lys1 ( AB503681 in NCBI)
Lys1 LC rv4(58)	CTACTCCAATCTTCCCGACATTCGA	qRT-PCR	Lys1 ( AB503681 in NCBI)
Lj1g3v4691670 F1	TGATGGATTCAAAGGGTTGT	qRT-PCR	Replication factor A protein (Lj1g3v4691670.1)
Lj1g3v4691670 R1	ACCAAGATTGTCCCCAACA	qRT-PCR	Replication factor A protein (Lj1g3v4691670.1)
Lj5g3v0642670 F1	AAACATTCAACATAGAAGAGTTGA	qRT-PCR	cytokinin induced message (Lj5g3v0642670.1, Lj1g3v3631760.1)
Lj5g3v0642670 R1	TTGAGTTCAACACTAGCAAGA	qRT-PCR	cytokinin induced message (Lj5g3v0642670.1, Lj1g3v3631760.1)
LjExpansin F1	CGGAACAATGGGAGGA	qRT-PCR	LjExpansin(Lj2g3v2598860, Lj0g3v0013599, Lj0g3v0153909)
LjExpansin R1	AGCTAGGATCATTCGCACA	qRT-PCR	LjExpansin(Lj2g3v2598860, Lj0g3v0013599, Lj0g3v0153909)
LjExpansin F2	TCAAAAACCGGGTGGATGAGT	qRT-PCR	LjExpansin (Lj2g3v2598860, Lj0g3v0013429)
LjExpansin R2	TCCAAATTGCCAATTGGAT	qRT-PCR	LjExpansin (Lj2g3v2598860, Lj0g3v0013429)
LjExpansin F3	TGCAGTGAAATGAAGTGTGA	qRT-PCR	LjExpansin (Lj2g3v2598860 )
LjExpansin R3	AGGGTGTTGGTATTTATAGAGGA	qRT-PCR	LjExpansin (Lj2g3v2598860 )
