# Supplementary material for: Epidermal LysM receptor ensures robust symbiotic signalling in Lotus japonicus
Source: eLife. 2018 Jun 29;7:e33506. doi: 10.7554/eLife.33506 (PMC6025957; doi:10.7554/eLife.33506)
Supplement: Supplementary file 2. [file elife-33506-supp2.xlsx]

## Sheet: List
Figure 3- table supplement 2. Differentially expressed genes in the susceptible zone of wild-type and nfre mutant roots after Nod factor treatment.
A) UP (Wild-type specific)
Gene ID	log2 fold change (Wild-type)	log2 fold change (nfre-1)	log2 fold change (nfre-2)	Annotation
Lj0g3v0013429	1.86997	NS	NS	expansin [Melilotus albus] gi|33324609|gb|AAQ08016.1|
Lj0g3v0013599	1.5174	NS	NS	Expansin [Medicago truncatula] gi|357492247|ref|XP_003616412.1|
Lj0g3v0054429	1.6622	NS	NS	NoHit
Lj0g3v0097799	1.51925	NS	NS	PREDICTED: TMV resistance protein N-like [Glycine max] gi|356506778|ref|XP_003522153.1|
Lj0g3v0153909	1.6711	NS	NS	Expansin [Medicago truncatula] gi|357492247|ref|XP_003616412.1|
Lj0g3v0190669	1.71158	NS	NS	NoHit
Lj0g3v0240239	0.940463	NS	NS	NoHit
Lj0g3v0290119	1.30692	NS	NS	Protein kinase 2A [Medicago truncatula] gi|357440361|ref|XP_003590458.1|
Lj1g3v0809690	1.54904	NS	NS	PREDICTED: rhomboid protein 1 mitochondrial [Vitis vinifera] gi|225456573|ref|XP_002265768.1|
Lj1g3v4691670	1.65594	NS	NS	Replication factor A protein [Medicago truncatula] gi|357470041|ref|XP_003605305.1|
Lj2g3v0435450	1.76546	NS	NS	PREDICTED: multidrug and toxin extrusion protein 1-like [Glycine max] gi|356574471|ref|XP_003555370.1|
Lj2g3v0690360	1.68503	NS	NS	PREDICTED: pre-mRNA-splicing factor SPF27 homolog [Cicer arietinum] gi|502128553|ref|XP_004500001.1|
Lj2g3v1989130	1.59623	NS	NS	PREDICTED: phospholipase A1-Ibeta2 chloroplastic-like [Glycine max] gi|356497107|ref|XP_003517405.1|
Lj2g3v2088200	1.46384	NS	NS	PREDICTED: long chain acyl-CoA synthetase 4-like [Glycine max] gi|356497309|ref|XP_003517503.1|
Lj2g3v3373100	1.23459	NS	NS	nodule inception protein [Lotus japonicus] gi|6448579|emb|CAB61243.1|
Lj3g3v0744720	1.20314	NS	NS	RecName: Full=Isoleucine N-monooxygenase 2; AltName: Full=Cytochrome P450 79D4_x0001_gi|47156051|gb|AAT11921.1| cytochrome P450 [Lotus japonicus] gi|75290559|sp|Q6J540.1|C79D4_LOTJA
Lj3g3v1789060	1.52386	NS	NS	NoHit
Lj4g3v0166140	1.45216	NS	NS	PREDICTED: histone-lysine N-methyltransferase ASHR2-like [Glycine max] gi|356525020|ref|XP_003531125.1|
Lj4g3v1597180	1.492	NS	NS	hypothetical protein [Paramecium tetraurelia strain d4-2] gi|145480433|ref|XP_001426239.1|
Lj4g3v2298210	1.25977	NS	NS	Octicosapeptide/Phox/Bem1p domain-containing protein / tetratricopeptide repeat-containing protein [Theobroma cacao] gi|508783988|gb|EOY31244.1|
Lj5g3v2013610	1.26662	NS	NS	PAR-1a protein [Medicago truncatula] gi|357444011|ref|XP_003592283.1|
Lj5g3v2027290	1.72809	NS	NS	PREDICTED: multidrug and toxin extrusion protein 1-like [Glycine max] gi|356574471|ref|XP_003555370.1|
Lj6g3v2245640	1.08127	NS	NS	PREDICTED: probable UDP-sugar transporter protein SLC35A5-like [Glycine max] gi|356554409|ref|XP_003545539.1|
B) UP (nfre-1 specific)
Gene ID	log2 fold change (Wild-type)	log2 fold change (nfre-1)	log2 fold change (nfre-2)	Annotation
Lj2g3v2807730	NS	1.55026	NS	LOB domain-containing protein [Medicago truncatula] gi|357492803|ref|XP_003616690.1|
Lj3g3v0730360	NS	1.71742	NS	NoHit
Lj5g3v1600670	NS	1.20636	NS	Multidrug resistance protein ABC transporter family protein [Medicago truncatula] gi|357442283|ref|XP_003591419.1|
C) UP (nfre-2 specific)
Gene ID	log2 fold change (Wild-type)	log2 fold change (nfre-1)	log2 fold change (nfre-2)	Annotation
Lj0g3v0099189	NS	NS	1.80066	PREDICTED: peptide transporter PTR1-like isoform X1 [Cicer arietinum] gi|502131373|ref|XP_004500964.1|
Lj0g3v0315629	NS	NS	1.43494	Serine/threonine-protein kinase TAO3 [Theobroma cacao] gi|508708472|gb|EOY00369.1|
Lj0g3v0341679	NS	NS	1.64022	PREDICTED: probable serine/threonine-protein kinase nek3-like [Cicer arietinum] gi|502158265|ref|XP_004511085.1|
Lj1g3v1123920	NS	NS	2.29702	Uncharacterized protein TCM_045567 [Theobroma cacao] gi|508728294|gb|EOY20191.1|
Lj1g3v3458580	NS	NS	1.40979	PREDICTED: pentatricopeptide repeat-containing protein At5g16420 mitochondrial-like [Cicer arietinum] gi|502103677|ref|XP_004492340.1|
Lj3g3v1011060	NS	NS	1.30079	ABC transporter B family member [Medicago truncatula] gi|357474799|ref|XP_003607685.1|
Lj3g3v2983920	NS	NS	1.68251	nematode resistance HS1pro1 protein [Glycine max] gi|351726303|ref|NP_001236610.1|
Lj5g3v2099560	NS	NS	1.33659	PREDICTED: transcription factor bHLH85-like [Glycine max] gi|356534283|ref|XP_003535686.1|
Lj6g3v0326360	NS	NS	1.59963	Extra-large GTP-binding protein 3 [Theobroma cacao] gi|508787447|gb|EOY34703.1|
D) UP (Common between Wild-type and nfre)
Gene ID	log2 fold change (Wild-type)	log2 fold change (nfre-1)	log2 fold change (nfre-2)	Annotation
Lj0g3v0015379	1.52995	1.67957	1.76827	Uncharacterized protein TCM_046898 [Theobroma cacao] gi|508781891|gb|EOY29147.1|
Lj0g3v0070749	2.07452	1.50279	1.99554	21 kDa protein [Medicago truncatula] gi|357455903|ref|XP_003598232.1|
Lj0g3v0306419	2.22591	2.14271	2.6073	NA
Lj1g3v3631760	2.7729	2.26445	3.45835	cytokinin induced message [Glycine max] gi|351726379|ref|NP_001238660.1|
Lj3g3v0527240	1.91434	1.64938	2.15005	PREDICTED: plasma membrane ATPase 1-like isoform 2 [Glycine max] gi|356520782|ref|XP_003529039.1|
Lj3g3v0720000	3.45799	2.83991	3.36004	PREDICTED: defensin-like protein 19-like [Cicer arietinum] gi|502155954|ref|XP_004510254.1|
Lj3g3v2995720	1.5873	1.48618	2.21893	subtilase [Lotus japonicus] gi|163914235|dbj|BAF95887.1|
Lj3g3v3751920	1.78005	2.03484	2.17872	PREDICTED: 21 kDa protein-like [Cicer arietinum] gi|502127345|ref|XP_004499666.1|
Lj4g3v2046100	1.83618	1.38658	2.05868	Receptor-like kinase [Medicago truncatula] gi|357479817|ref|XP_003610194.1|
Lj5g3v0642670	2.34587	1.97297	2.66921	cytokinin induced message [Glycine max] gi|351726379|ref|NP_001238660.1|
Lj5g3v0841080	2.1569	1.62995	2.27113	transcription factor CCAAT [Lotus japonicus] gi|193237567|dbj|BAG50060.1|
Lj5g3v1174330	1.87869	1.38134	1.6366	NoHit
Lj6g3v1537040	2.5071	2.57611	3.25662	PREDICTED: DUF21 domain-containing protein At5g52790-like [Glycine max] gi|356561500|ref|XP_003549019.1|
E) UP (nfre specific)
Name	log2 fold change (Wild-type)	log2 fold change (nfre-1)	log2 fold change (nfre-2)	Annotation
Lj2g3v2598860	NS	1.67933	1.67364	Expansin [Medicago truncatula] gi|357492247|ref|XP_003616412.1|
F) UP (common element in mfre-1 and WT)
Name	log2 fold change (Wild-type)	log2 fold change (nfre-1)	log2 fold change (nfre-2)	Annotation
Lj0g3v0106899	1.43139	1.33578	NS	PREDICTED: gibberellin 3-beta-dioxygenase 1-like [Cicer arietinum] gi|502080869|ref|XP_004486708.1|
G) UP (common element in mfre-2 and WT)
Name	log2 fold change (Wild-type)	log2 fold change (nfre-1)	log2 fold change (nfre-2)	Annotation
Lj0g3v0011459	1.93809	NS	1.93355	PREDICTED: nodulin-26-like [Glycine max] gi|356551693|ref|XP_003544208.1|
Lj0g3v0049599	1.72542	NS	1.921	hermes [Medicago truncatula] gi|261824308|gb|ACX94227.1|
Lj0g3v0088019	1.50179	NS	2.03853	Lectin receptor-like kinase Tg-20 [Medicago truncatula] gi|357517167|ref|XP_003628872.1|
Lj0g3v0095039	1.3616	NS	1.87195	PREDICTED: PTI1-like tyrosine-protein kinase At3g15890-like [Glycine max] gi|356529320|ref|XP_003533243.1|
Lj1g3v3318570	1.41392	NS	1.46966	PREDICTED: nodulin-26-like [Glycine max] gi|356551693|ref|XP_003544208.1|
Lj1g3v3385830	1.13205	NS	1.87292	PREDICTED: MLO protein homolog 1-like [Cicer arietinum] gi|502131007|ref|XP_004500844.1|
Lj2g3v2794440	1.27367	NS	2.87292	PREDICTED: U-box domain-containing protein 13-like [Glycine max] gi|356499213|ref|XP_003518436.1|
Lj2g3v3339140	1.24792	NS	3.87292	polygalacturonase [Medicago sativa] gi|3413322|emb|CAA72003.1|
Lj4g3v2253780	1.29345	NS	4.87292	PREDICTED: serpin-ZX-like [Glycine max] gi|356510338|ref|XP_003523896.1|
Lj6g3v1392520	2.62605	NS	5.87292	Haloacid dehalogenase-like hydrolase domain-containing protein [Medicago truncatula] gi|357449159|ref|XP_003594856.1|
Lj6g3v1421130	1.50794	NS	6.87292	Uncharacterized protein TCM_001178 [Theobroma cacao] gi|508700290|gb|EOX92186.1|
H) Down (Wild-type specific)
Name	log2 fold change (Wild-type)	log2 fold change (nfre-1)	log2 fold change (nfre-2)	Annotation
Lj0g3v0016679	-1.35681	NS	NS	PREDICTED: geminivirus Rep-interacting motor protein-like isoform X3 [Cicer arietinum] gi|502154390|ref|XP_004509684.1|
Lj0g3v0088699	-0.927761	NS	NS	Thiamine-phosphate pyrophosphorylase [Medicago truncatula] gi|357445411|ref|XP_003592983.1|
Lj0g3v0101439	-1.18955	NS	NS	TMV resistance protein N [Medicago truncatula] gi|357509247|ref|XP_003624912.1|
Lj0g3v0146979	-1.21882	NS	NS	PREDICTED: regulator of nonsense transcripts 2-like [Glycine max] gi|356556505|ref|XP_003546565.1|
Lj0g3v0265759	-0.848075	NS	NS	Thiosulfate sulfurtransferase [Medicago truncatula] gi|357447029|ref|XP_003593790.1|
Lj0g3v0274859	-1.47829	NS	NS	PREDICTED: probable WRKY transcription factor 32 [Glycine max] gi|356543305|ref|XP_003540102.1|
Lj0g3v0276889	-0.736074	NS	NS	PREDICTED: 14-alpha-glucan-branching enzyme-like isoform X1 [Cicer arietinum] gi|502131109|ref|XP_004500878.1|
Lj1g3v0318200	-1.44228	NS	NS	nucleoporin [Lotus japonicus] gi|123720792|dbj|BAF45348.1|
Lj1g3v2940690	-1.53657	NS	NS	PREDICTED: tyrosine-protein phosphatase 3-like [Cicer arietinum] gi|502090004|ref|XP_004489090.1|
Lj1g3v4565010	-1.46658	NS	NS	PREDICTED: zinc finger protein ZAT11-like [Cicer arietinum] gi|502110539|ref|XP_004493902.1|
Lj2g3v2084420	-1.50591	NS	NS	PREDICTED: 65-kDa microtubule-associated protein 6-like [Glycine max] gi|356575136|ref|XP_003555698.1|
Lj2g3v2827810	-0.6519	NS	NS	PREDICTED: DEAD-box ATP-dependent RNA helicase 18-like isoform 1 [Glycine max] gi|356540003|ref|XP_003538481.1|
Lj3g3v0718700	-1.19385	NS	NS	GTP cyclohydrolase I [Medicago truncatula] gi|357505161|ref|XP_003622869.1|
Lj4g3v0166190	-1.39067	NS	NS	Peptide transporter 2 isoform 2 [Theobroma cacao] gi|508709331|gb|EOY01228.1|
Lj5g3v0111990	-1.37999	NS	NS	Sec14p-like phosphatidylinositol transfer family protein isoform 1 [Theobroma cacao] gi|508706052|gb|EOX97948.1|
Lj5g3v0711010	-1.1529	NS	NS	Pre-mRNA cleavage complex 2 protein Pcf11 [Medicago truncatula] gi|357510921|ref|XP_003625749.1|
Lj5g3v1692520	-1.4381	NS	NS	NoHit
Lj6g3v0030050	-1.04631	NS	NS	probable inorganic phosphate transporter 1-7-like [Glycine max] gi|359807624|ref|NP_001241164.1|
Lj6g3v0963660	-2.30192	NS	NS	PREDICTED: ABC transporter G family member 23-like [Glycine max] gi|356577612|ref|XP_003556918.1|
Lj6g3v1093310	-1.57265	NS	NS	Octicosapeptide/Phox/Bem1p domain-containing protein / tetratricopeptide repeat-containing protein [Theobroma cacao] gi|508783988|gb|EOY31244.1|
Lj6g3v2274900	-1.39838	NS	NS	ribosomal protein L27 homolog [Pisum sativum] gi|498902|gb|AAA86950.1|
I) Down (nfre-1 specific)
Name	log2 fold change (Wild-type)	log2 fold change (nfre-1)	log2 fold change (nfre-2)	Annotation
Lj1g3v1123920	NS	-1.94223	NS	Uncharacterized protein TCM_045567 [Theobroma cacao] gi|508728294|gb|EOY20191.1|
Lj3g3v2693150	NS	-1.48776	NS	NoHit
Lj6g3v1765570	NS	-1.17723	NS	PREDICTED: acyl-CoA--sterol O-acyltransferase 1-like [Cicer arietinum] gi|502079300|ref|XP_004486217.1|
J) Down (nfre-2 specific)
Name	log2 fold change (Wild-type)	log2 fold change (nfre-1)	log2 fold change (nfre-2)	Annotation
Lj0g3v0262389	NS	NS	-1.52688	PREDICTED: serine-rich adhesin for platelets-like isoform X1 [Cicer arietinum] gi|502145541|ref|XP_004506071.1|
Lj1g3v1596960	NS	NS	-2.88652	PREDICTED: double-strand break repair protein MRE11-like [Glycine max] gi|356542248|ref|XP_003539581.1|
Lj2g3v1195280	NS	NS	-1.46487	NoHit
Lj3g3v0934470	NS	NS	-1.46282	RNA polymerase II elongation factor ELL3 isoform 1 [Theobroma cacao] gi|508719958|gb|EOY11855.1|
K) Down (common element in mfre-2 and WT)
Name	log2 fold change (Wild-type)	log2 fold change (nfre-1)	log2 fold change (nfre-2)	Annotation
Lj4g3v2820190	-0.905473	NS	-0.672379	dehydration responsive element binding protein [Trifolium repens] gi|289540950|gb|ADD09620.1|
