# Supplementary material for: Epidermal LysM receptor ensures robust symbiotic signalling in Lotus japonicus
Source: eLife. 2018 Jun 29;7:e33506. doi: 10.7554/eLife.33506 (PMC6025957; doi:10.7554/eLife.33506)
Supplement: Supplementary file 3. [file elife-33506-supp3.xlsx]

## Sheet: Sheet1
Figure 4- table supplement 1. Signalling from NFRe in Lotus roots is dependent of NFR5
Construct(number of plants analysed)	No. of plants Nin positive	% of Nin induction	No. of nodulated plants	% of nodulated plants
p35S:Nfr1 (21)	0	0	0	0
p35S:Nfre (23)	0	0	0	0
p35S:NeK (18)	0	0	0	0
p35S:Nfr5 (19)	19	100	16	84.2105
